# Supplementary material for: Barley sodium content is regulated by natural variants of the Na+ transporter HvHKT1;5
Source: Commun Biol. 2020 May 22;3:258. doi: 10.1038/s42003-020-0990-5 (PMC7244711; doi:10.1038/s42003-020-0990-5)
Supplement: Supplementary file 3 — Supplementary Data 1-5 [file 42003_2020_990_MOESM3_ESM.xlsx]

## Sheet: Supplementary Data 1
Supplementary Data 1: Elite 2-row spring cultivars included in GWAS and sequenced for HvHKT1;5.
Accession	Na23	K39	NCBI ref
AAPO	34.31	4796	MT312248
ACAPELLA	25.57	3464	MT312248
ADONIS	26.89	4535	MT312248
AGENDA	26.71	4691	MT312248
AKITA	29.41	3775	n.a
ALLIOT	41.76	4475	MT312248
AMOURETTE	27.96	4792	MT312248
ANACONDA	35.98	4560	MT312248
ANAIS	26.66	4397	MT312248
ANNABELL	20.9	4596	MT312248
APPALOOSA	70.94	4478	MT312250
ARDILA	24.59	4164	MT312248
ASTORIA	40.29	4676	MT312248
ATHENA	23.28	4324	MT312248
ATHOS	42.12	4362	MT312248
AVEC	16.07	3525	MT312248
BARKE	45.98	4742	MT312250
BARONESSE	48.2	4890	MT312248
BERWICK	33.66	4537	MT312248
BERYLLIUM	48.17	4553	MT312250
BLENHEIM	37.04	4498	MT312248
BRAEMAR	29.01	4493	n.a
BRAHMS	38.04	3349	MT312250
BRAZIL	35.44	4641	MT312250
CALICO	69.23	4430	MT312250
CAMPALA	46.13	4529	MT312250
CATALINA	43.9	4128	MT312250
CELLAR	17.58	3350	MT312248
CHARIOT	24.22	4164	MT312248
CHIEFTAN	33.04	4261	MT312248
CHIME	41.87	4375	MT312250
CLARITY	23.47	3938	MT312248
CLASS	23.37	4179	n.a
CLEOPATRA	21.22	4113	n.a
COLADA	36.07	4725	MT312248
COOPER	45.27	4167	MT312250
CROYDON	20.92	3963	MT312249
CRUSADER	47.65	4360	MT312250
DANUTA	24.26	4780	MT312248
DELIBES	40.74	4734	MT312250
DERKADO	23.56	3400	MT312248
DEW	28.53	4297	MT312248
DRAUGHT	21.83	4324	MT312248
DRUM	33.49	4644	MT312248
EXTRACT	49.11	4400	MT312250
FAIRYTALE	28.86	4750	MT312248
FELICIE	29.77	4131	MT312248
FOXTROT	26.93	4319	MT312248
FRANKLIN	37.77	4745	MT312248
GLOBAL	17.65	3341	MT312248
GOLDIE	17.71	3464	MT312248
GRANTA	54.29	4397	MT312250
GUNDEL	48.49	4454	MT312250
HART	48.09	4483	MT312250
HASSAN	29.11	4110	MT312248
HEATHER	50.34	4327	MT312250
HELMI	38.85	4609	MT312250
HERIS	20.12	4240	MT312248
HERON	32.24	4377	MT312248
HOPPER	26.23	4304	MT312248
HORIZON	27.84	4694	MT312248
HOST	21	4200	MT312248
IDA	59.15	4003	MT312250
INDOLA	19.11	3349	MT312248
ISABELLA	33.46	4657	MT312248
JIVE	25.79	4309	n.a
KEOPS	31.3	4606	MT312248
KLAXON	43.72	4615	MT312248
KRISTAPS	20.3	2957	MT312248
LINDEN	27.76	4327	MT312248
LITHIUM	52.07	4718	MT312250
LIVET	27.05	4292	MT312248
MACAW	51.53	4631	n.a
MADRAS	44.18	4504	MT312250
MARISMINK	83.79	4761	MT312250
MAYPOLE	69.63	4437	n.a
MELITTA	20.51	4095	MT312248
MIKADO	34.15	4142	MT312250
MINSTREL	30.59	4598	MT312248
NERUDA	32.84	4872	MT312248
NIMBUS	61.23	3487	MT312250
NOVELLO	22.42	4292	MT312248
OPTIC	16.62	4211	n.a
PENTHOUSE	27.74	4298	n.a
PEWTER	30.06	4445	MT312248
PITCHER	18.08	3971	MT312248
PONGO	47.51	4909	MT312250
PRIMERA	36.5	2693	MT312250
QUARTET	28.36	3922	MT312250
QUENCH	30.54	5089	MT312248
RAGTIME	24.45	4329	MT312248
RAINBOW	26.58	4584	MT312248
RAKAIA	43.05	4712	MT312248
RASA	20.15	3364	MT312248
RIVIERA	36.58	4264	MT312248
ROXANA	40.46	4404	MT312250
RUJA	46.97	4515	MT312250
RUMMY	20.48	4522	MT312248
SALKA	41.74	5142	MT312248
SALOON	72.64	5562	MT312250
SCANDIUM	68.29	4862	MT312250
SEBASTIAN	32.33	5175	MT312248
SIMBA	38.91	5398	MT312248
SKITTLE	20.44	4394	MT312248
SPIRAL	29.19	4606	MT312249
STARLIGHT	20.27	4373	MT312248
STATIC	24.64	4578	MT312248
SW_MACSENA	27.2	3560	MT312250
SW_STELLA	31.16	2459	MT312248
TABORA	43.95	4131	MT312250
TANKARD	22.91	4264	MT312248
TAPHOUSE	98.76	4803	MT312250
TARTAN	31.77	4512	MT312248
THISTLE	50.34	4758	MT312250
THRIFT	56.95	3963	MT312250
TOBY	47.06	3412	MT312248
TRINIDAD	78.77	4655	MT312250
TROON	31.91	4936	MT312248
TUCSON	30.82	4955	MT312248
TURNBERRY	65.93	4630	MT312250
TYNE	18.76	2643	MT312248
URSA	23.18	4236	n.a
VANKKURI	34.44	4508	MT312248
VELVET	26.61	4698	MT312248
VIIVI	16.4	4303	MT312249
VISKOSA	19.58	4956	MT312248
WAGGON	27.8	5043	MT312248
WEITOR	44.01	4466	MT312250
WICKET	68.25	4687	MT312250
WREN	43.05	3554	MT312250

## Sheet: Supplementary Data 2
Supplementary Data 2: Gene models in region identified on 4H as being significantly associated with grain Na+ content.
Gene Name	Chromosome	AGP Start	AGP End	Confidence	Annotation
HORVU4Hr1G087780.1	chr4H	638223190	638224749	HC_G	Bifunctional inhibitor/lipid-transfer protein/seed storage 2S albumin superfamily protein
HORVU4Hr1G087790.2	chr4H	638223460	638224442	LC_u	undescribed protein
HORVU4Hr1G087800.1	chr4H	638256143	638257008	HC_G	Bifunctional inhibitor/lipid-transfer protein/seed storage 2S albumin superfamily protein
HORVU4Hr1G087810.1	chr4H	638307473	638308181	LC_u	undescribed protein
HORVU4Hr1G087820.1	chr4H	638308517	638309341	LC_u	undescribed protein
HORVU4Hr1G087830.1	chr4H	638309936	638310439	HC_U	unknown function
HORVU4Hr1G087840.3	chr4H	638318732	638319925	HC_U	Protein of unknown function (DUF1218)
HORVU4Hr1G087850.1	chr4H	638333457	638333868	HC_G	60S ribosomal protein L27-3
HORVU4Hr1G087860.1	chr4H	638378121	638378871	HC_G	Bifunctional inhibitor/lipid-transfer protein/seed storage 2S albumin superfamily protein
HORVU4Hr1G087870.1	chr4H	638388268	638389146	HC_G	Bifunctional inhibitor/lipid-transfer protein/seed storage 2S albumin superfamily protein
HORVU4Hr1G087880.1	chr4H	638428432	638428842	HC_G	60S ribosomal protein L27-3
HORVU4Hr1G087890.1	chr4H	638478739	638479019	LC_u	undescribed protein
HORVU4Hr1G087900.7	chr4H	638479133	638484242	HC_G	Flavin-containing monooxygenase family protein
HORVU4Hr1G087910.1	chr4H	638486373	638488116	HC_G	HXXXD-type acyl-transferase family protein
HORVU4Hr1G087920.1	chr4H	638512331	638512750	HC_G	Bifunctional inhibitor/lipid-transfer protein/seed storage 2S albumin superfamily protein
HORVU4Hr1G087930.1	chr4H	638513260	638513517	LC_u	undescribed protein
HORVU4Hr1G087940.1	chr4H	638513647	638513841	LC_U	unknown function
HORVU4Hr1G087950.1	chr4H	638514999	638515151	LC_TE	Retrotransposon protein, putative, unclassified
HORVU4Hr1G087960.1	chr4H	638634849	638636785	HC_G	Sodium transporter HKT1
HORVU4Hr1G087970.1	chr4H	638676269	638677708	HC_G	TLD-domain containing nucleolar protein
HORVU4Hr1G087980.1	chr4H	638774044	638774818	HC_TE?	zinc finger protein 4
HORVU4Hr1G087990.6	chr4H	639072081	639073349	HC_G	Endoglucanase 15
HORVU4Hr1G088000.1	chr4H	639080469	639080759	LC_u	undescribed protein
HORVU4Hr1G088010.1	chr4H	639196531	639196985	HC_G	Protein TIME FOR COFFEE
HORVU4Hr1G088020.4	chr4H	639208559	639213648	HC_G	Protein NRT1/ PTR FAMILY 6.3
HORVU4Hr1G088030.1	chr4H	639209570	639210052	LC_u	undescribed protein
HORVU4Hr1G088040.1	chr4H	639211354	639211737	LC_u	undescribed protein
HORVU4Hr1G088050.1	chr4H	639211900	639212080	LC_u	undescribed protein
HORVU4Hr1G088060.4	chr4H	639214025	639219029	HC_G	Oxysterol-binding protein-related protein 2A
HORVU4Hr1G088070.1	chr4H	639220179	639220679	LC_u	undescribed protein
HORVU4Hr1G088080.4	chr4H	639392933	639395123	HC_G	expansin B2
HORVU4Hr1G088090.4	chr4H	639495893	639498697	HC_G	receptor kinase 2
HORVU4Hr1G088100.1	chr4H	639682340	639682855	LC_TE	unknown function
HORVU4Hr1G088110.1	chr4H	639706538	639707881	HC_G	Eukaryotic aspartyl protease family protein
HORVU4Hr1G088120.1	chr4H	639717292	639717831	LC_TE	Retrotransposon protein
HORVU4Hr1G088130.3	chr4H	639721611	639722958	HC_G	UvrB/uvrC motif-containing protein isoform 5
HORVU4Hr1G088140.2	chr4H	639752757	639755359	HC_G	expansin B2
HORVU4Hr1G088150.1	chr4H	639767541	639768193	LC_u	undescribed protein
HORVU4Hr1G088160.1	chr4H	639772779	639774122	HC_G	Eukaryotic aspartyl protease family protein
HORVU4Hr1G088170.1	chr4H	639865436	639868763	LC_TE	Transposon protein, putative, CACTA, En/Spm sub-class
HORVU4Hr1G088180.1	chr4H	639883596	639884246	LC_u	undescribed protein
HORVU4Hr1G088190.9	chr4H	639939694	639946933	HC_G	2-phosphoglycerate kinase
HORVU4Hr1G088200.1	chr4H	639942466	639943237	LC_TE	Endonuclease-reverse transcriptase HmRTE-e01
HORVU4Hr1G088220.1	chr4H	639950849	639951108	LC_u	undescribed protein
HORVU4Hr1G088210.35	chr4H	639956048	639966348	HC_G	CCR4-NOT transcription complex subunit 1
HORVU4Hr1G088230.1	chr4H	640109804	640110976	LC_TE	Transposon protein, putative, CACTA, En/Spm sub-class
HORVU4Hr1G088240.1	chr4H	640111176	640112560	LC_U	unknown function
HORVU4Hr1G088250.15	chr4H	640120326	640127451	LC_u	undescribed protein
HORVU4Hr1G088260.1	chr4H	640127727	640127928	LC_u	undescribed protein
HORVU4Hr1G088270.14	chr4H	640198187	640208474	HC_TE?	ATP-dependent RNA helicase, putative
HORVU4Hr1G088280.2	chr4H	640310745	640313017	HC_G	GATA transcription factor 2
HORVU4Hr1G088290.1	chr4H	640317992	640319088	LC_u	undescribed protein
HORVU4Hr1G088300.1	chr4H	640320298	640321148	LC_u	undescribed protein
HORVU4Hr1G088310.1	chr4H	640327918	640328758	LC_u	undescribed protein
HORVU4Hr1G088320.1	chr4H	640333038	640333841	HC_G	Double Clp-N motif-containing P-loop nucleoside triphosphate hydrolases superfamily protein
HORVU4Hr1G088330.1	chr4H	640393516	640393749	LC_u	undescribed protein
HORVU4Hr1G088340.10	chr4H	640421579	640432476	HC_G	2-oxoglutarate (2OG) and Fe(II)-dependent oxygenase superfamily protein
HORVU4Hr1G088350.10	chr4H	640434928	640441561	HC_G	Agenet domain containing protein, expressed
HORVU4Hr1G088360.1	chr4H	640445110	640445369	LC_u	undescribed protein
HORVU4Hr1G088370.4	chr4H	640445428	640449337	LC_u	undescribed protein
HORVU4Hr1G088380.3	chr4H	640445565	640449635	LC_u	undescribed protein
HORVU4Hr1G088390.1	chr4H	640491514	640497006	HC_G	Coatomer, alpha subunit
HORVU4Hr1G088400.5	chr4H	640497538	640499359	LC_u	undescribed protein
HORVU4Hr1G088410.2	chr4H	640498962	640499870	HC_U	unknown function
HORVU4Hr1G088420.1	chr4H	640500341	640500764	LC_u	undescribed protein
HORVU4Hr1G088440.10	chr4H	640503829	640510906	HC_G	Methionyl-tRNA formyltransferase
HORVU4Hr1G088430.17	chr4H	640504902	640510925	LC_U	Plant protein of unknown function (DUF828) with plant pleckstrin homology-like region
HORVU4Hr1G088450.7	chr4H	640515684	640518342	LC_U	Plant protein of unknown function (DUF828) with plant pleckstrin homology-like region
HORVU4Hr1G088460.1	chr4H	640520324	640520646	HC_G	Serine/threonine-protein phosphatase 7 long form-like protein
HORVU4Hr1G088470.27	chr4H	640535795	640538638	HC_G	phosphatidylserine decarboxylase 1
HORVU4Hr1G088480.28	chr4H	640540544	640546585	HC_U	Chromosome 3B, genomic scaffold, cultivar Chinese Spring
HORVU4Hr1G088490.1	chr4H	640547189	640550955	HC_G	Cell number regulator 6
HORVU4Hr1G088500.2	chr4H	640555331	640556013	LC_u	undescribed protein
HORVU4Hr1G088510.1	chr4H	640560265	640561373	LC_u	undescribed protein
HORVU4Hr1G088520.1	chr4H	640580304	640581107	HC_G	Core-2/I-branching beta-1,6-N-acetylglucosaminyltransferase family protein
HORVU4Hr1G088530.1	chr4H	640584186	640586647	HC_TE?	Eukaryotic aspartyl protease family protein
HORVU4Hr1G088540.8	chr4H	640595868	640611352	HC_TE?	Chromodomain-helicase-DNA-binding protein 1-like
HORVU4Hr1G088550.1	chr4H	640605004	640605309	LC_u	undescribed protein
HORVU4Hr1G088570.2	chr4H	640630455	640638112	HC_G	Leucine-rich repeat receptor-like protein kinase family protein
HORVU4Hr1G088560.2	chr4H	640630460	640640807	LC_U	unknown function
HORVU4Hr1G088580.5	chr4H	640641588	640647209	HC_G	Leucine-rich repeat receptor-like protein kinase family protein
HORVU4Hr1G088590.6	chr4H	640647353	640649638	LC_U	unknown function
HORVU4Hr1G088600.4	chr4H	640650819	640654398	HC_G	Leucine-rich repeat receptor-like protein kinase family protein
HORVU4Hr1G088610.1	chr4H	640662818	640665994	HC_G	Quinone oxidoreductase
HORVU4Hr1G088620.1	chr4H	640666350	640668581	HC_G	Phosphoglycerate mutase family protein
HORVU4Hr1G088630.2	chr4H	640671280	640671753	LC_TE	unknown function
HORVU4Hr1G088640.1	chr4H	640673927	640674503	LC_TE	Retrotransposon protein, putative, unclassified
HORVU4Hr1G088650.6	chr4H	640685421	640696260	HC_G	protein kinase family protein
HORVU4Hr1G088660.1	chr4H	640701625	640703561	HC_G	E3 ubiquitin-protein ligase PRT6
HORVU4Hr1G088670.3	chr4H	640706584	640707045	HC_U	unknown function
HORVU4Hr1G088680.1	chr4H	640707872	640709468	LC_TE	unknown function
HORVU4Hr1G088690.1	chr4H	640711150	640712652	HC_G	General transcription factor IIH subunit 5
HORVU4Hr1G088700.2	chr4H	640716984	640726190	HC_G	ARABIDILLO-1
HORVU4Hr1G088710.1	chr4H	640725147	640726035	LC_u	undescribed protein
HORVU4Hr1G088720.10	chr4H	640726975	640730280	HC_G	Palmitoyl-protein thioesterase 1
HORVU4Hr1G088730.1	chr4H	640731610	640733054	LC_u	undescribed protein
HORVU4Hr1G088740.1	chr4H	640731612	640733092	HC_G	Class I glutamine amidotransferase-like superfamily protein
HORVU4Hr1G088750.1	chr4H	640899336	640899443	LC_TE	undescribed protein
HORVU4Hr1G088760.17	chr4H	641042283	641047868	HC_G	Long chain base biosynthesis protein 2d
HORVU4Hr1G088770.5	chr4H	641043282	641046740	LC_u	undescribed protein
HORVU4Hr1G088780.1	chr4H	641086962	641088357	HC_G	early nodulin-like protein 8
HORVU4Hr1G088790.5	chr4H	641091033	641094510	HC_G	arginine/serine-rich splicing factor 35
HORVU4Hr1G088800.1	chr4H	641133970	641134732	HC_u	undescribed protein
HORVU4Hr1G088810.1	chr4H	641141491	641142102	LC_TE	Retrotransposon protein, putative, unclassified
HORVU4Hr1G088820.1	chr4H	641145850	641152993	LC_u	undescribed protein
HORVU4Hr1G088830.2	chr4H	641145875	641152894	HC_u	undescribed protein
HORVU4Hr1G088840.2	chr4H	641153746	641156383	HC_G	Post-GPI attachment to proteins factor 3
HORVU4Hr1G088850.4	chr4H	641157517	641161403	HC_G	Protein CHAPERONE-LIKE PROTEIN OF POR1, chloroplastic
HORVU4Hr1G088860.1	chr4H	641185538	641189869	HC_G	Major facilitator superfamily protein
HORVU4Hr1G088870.1	chr4H	641191823	641192977	HC_G	Mitochondrial import inner membrane translocase subunit TIM23-1
HORVU4Hr1G088880.7	chr4H	641237832	641244215	HC_G	kinesin 4
HORVU4Hr1G088890.2	chr4H	641253106	641254865	HC_G	Protein NRT1/ PTR FAMILY 8.1
HORVU4Hr1G088900.3	chr4H	641255865	641265633	HC_G	Alanine--tRNA ligase
HORVU4Hr1G088910.12	chr4H	641271573	641284731	HC_G	Protein kinase superfamily protein
HORVU4Hr1G088920.1	chr4H	641290897	641291740	LC_TE	unknown function
HORVU4Hr1G088930.2	chr4H	641293496	641295060	HC_G	P-loop containing nucleoside triphosphate hydrolases superfamily protein
HORVU4Hr1G088940.1	chr4H	641382061	641382844	LC_u	undescribed protein
HORVU4Hr1G088950.1	chr4H	641383076	641384750	LC_u	undescribed protein
HORVU4Hr1G088960.2	chr4H	641404116	641405408	LC_u	undescribed protein
HORVU4Hr1G088970.1	chr4H	641404825	641406494	LC_u	undescribed protein
HORVU4Hr1G088980.1	chr4H	641405536	641408090	LC_u	undescribed protein
HORVU4Hr1G088990.1	chr4H	641408194	641411623	LC_u	undescribed protein
HORVU4Hr1G089000.1	chr4H	641423398	641423880	LC_TE	Transposon protein, putative, Pong sub-class
HORVU4Hr1G089010.1	chr4H	641429665	641431292	LC_u	undescribed protein
HORVU4Hr1G089020.1	chr4H	641454180	641454425	LC_TE	Retrotransposon protein, putative, unclassified, expressed
HORVU4Hr1G089030.1	chr4H	641464335	641465907	HC_G	Protein of unknown function, DUF584
HORVU4Hr1G089040.1	chr4H	641468548	641468670	LC_u	undescribed protein
HORVU4Hr1G089050.1	chr4H	641468869	641469015	LC_TE	unknown function
HORVU4Hr1G089060.3	chr4H	641590688	641595759	HC_G	L-gulonolactone oxidase 5
HORVU4Hr1G089070.1	chr4H	641592081	641592694	LC_u	undescribed protein
HORVU4Hr1G089080.3	chr4H	641600093	641606961	HC_G	UDP-N-acetylglucosamine--peptide N-acetylglucosaminyltransferase 110 kDa subunit
HORVU4Hr1G089090.2	chr4H	641608354	641613003	HC_G	Chaperone protein DnaK
HORVU4Hr1G089100.1	chr4H	641617531	641618461	HC_U	unknown function
HORVU4Hr1G089110.1	chr4H	641759666	641760070	LC_u	undescribed protein
HORVU4Hr1G089120.1	chr4H	641771191	641775630	HC_G	Trihelix transcription factor GT-2
HORVU4Hr1G089130.1	chr4H	641786871	641790804	LC_TE	TTF-type zinc finger protein with HAT dimerisation domain
HORVU4Hr1G089140.1	chr4H	641790981	641791310	LC_TE	hAT dimerisation domain-containing protein / transposase-related
HORVU4Hr1G089150.1	chr4H	641794439	641795275	LC_u	undescribed protein
HORVU4Hr1G089160.1	chr4H	641798627	641801315	LC_TE	unknown function
HORVU4Hr1G089170.1	chr4H	641806339	641807327	LC_u	undescribed protein
HORVU4Hr1G089180.1	chr4H	641837276	641838618	LC_TE	Retrotransposon protein, putative, unclassified
HORVU4Hr1G089190.1	chr4H	641839374	641840867	LC_TE?	undescribed protein
HORVU4Hr1G089200.2	chr4H	641851862	641853556	HC_G	Protein kinase superfamily protein
HORVU4Hr1G089210.1	chr4H	641904210	641906080	HC_U	Plant protein of unknown function (DUF247)
HORVU4Hr1G089220.2	chr4H	641910099	641911620	HC_G	Protein LURP-one-related 8
HORVU4Hr1G089230.1	chr4H	641924251	641926641	HC_G	Cytochrome P450 superfamily protein
HORVU4Hr1G089240.1	chr4H	642024767	642025697	LC_TE	unknown function
HORVU4Hr1G089250.1	chr4H	642027381	642027828	LC_TE	Retrotransposon protein, putative, unclassified
HORVU4Hr1G089260.1	chr4H	642028955	642029657	LC_u	undescribed protein
HORVU4Hr1G089270.1	chr4H	642064582	642066848	HC_TE?	Zinc finger CCCH domain-containing protein 20
HORVU4Hr1G089280.5	chr4H	642067124	642071227	HC_G	Transmembrane and coiled-coil domain-containing protein 4
HORVU4Hr1G089300.1	chr4H	642149539	642149808	LC_u	undescribed protein
HORVU4Hr1G089310.19	chr4H	642155943	642276817	HC_G	AP-2 complex subunit alpha-1
HORVU4Hr1G089310.19	chr4H	642155943	642276817	HC_G	AP-2 complex subunit alpha-1
HORVU4Hr1G089320.1	chr4H	642174952	642176162	HC_TE?	Zinc finger CCCH domain-containing protein 44
HORVU4Hr1G089330.2	chr4H	642199303	642201938	HC_G	2-oxoglutarate (2OG) and Fe(II)-dependent oxygenase superfamily protein
HORVU4Hr1G089340.1	chr4H	642200689	642201204	LC_u	undescribed protein
HORVU4Hr1G089350.4	chr4H	642210402	642217528	HC_G	WD repeat-containing protein 6
HORVU4Hr1G089360.1	chr4H	642223610	642225409	HC_G	Flavin-containing monooxygenase family protein
HORVU4Hr1G089370.1	chr4H	642233366	642234607	LC_TE	General transcription factor 2-related zinc finger protein
HORVU4Hr1G089380.1	chr4H	642236484	642236702	LC_U	unknown function
HORVU4Hr1G089390.1	chr4H	642244367	642244741	LC_TE	unknown function
HORVU4Hr1G089400.3	chr4H	642249025	642249328	HC_G	L-tyrosine decarboxylase
HORVU4Hr1G089410.1	chr4H	642261253	642262994	HC_G	2-oxoglutarate (2OG) and Fe(II)-dependent oxygenase superfamily protein
HORVU4Hr1G089290.7	chr4H	642309174	642316391	HC_G	Zinc finger CCCH domain-containing protein 19
HORVU4Hr1G089420.1	chr4H	642383189	642383376	HC_U	unknown function
HORVU4Hr1G089430.1	chr4H	642393080	642393434	LC_u	undescribed protein
HORVU4Hr1G089440.1	chr4H	642462273	642462618	LC_TE	Retrotransposon protein, putative, unclassified
HORVU4Hr1G089450.1	chr4H	642496560	642498144	HC_G	NAC domain protein,
HORVU4Hr1G089460.1	chr4H	642513360	642523797	HC_G	receptor-like protein kinase 1
HORVU4Hr1G089470.2	chr4H	642527742	642530387	HC_G	dihydroflavonol 4-reductase
HORVU4Hr1G089480.1	chr4H	642535429	642537069	HC_G	2-oxoglutarate (2OG) and Fe(II)-dependent oxygenase superfamily protein
HORVU4Hr1G089490.2	chr4H	642543999	642544800	HC_G	Non-specific lipid-transfer protein 2G
HORVU4Hr1G089500.1	chr4H	642559204	642559830	HC_G	Non-specific lipid-transfer protein 2G
HORVU4Hr1G089510.3	chr4H	642560707	642564722	HC_G	beta-amylase 5
HORVU4Hr1G089520.1	chr4H	642568886	642570443	HC_G	Heavy metal-associated domain, putative
HORVU4Hr1G089530.1	chr4H	642569427	642569815	LC_u	undescribed protein
HORVU4Hr1G089540.2	chr4H	642587402	642590164	HC_G	Remorin family protein
HORVU4Hr1G089550.1	chr4H	642984437	642985124	HC_u	undescribed protein
HORVU4Hr1G089560.2	chr4H	643004384	643006737	HC_U	Chromosome 3B, genomic scaffold, cultivar Chinese Spring
HORVU4Hr1G089570.1	chr4H	643009098	643009715	LC_u	undescribed protein
HORVU4Hr1G089580.1	chr4H	643012334	643013799	HC_G	sulfotransferase 4B
HORVU4Hr1G089600.1	chr4H	643055182	643056109	LC_u	undescribed protein
HORVU4Hr1G089590.18	chr4H	643060225	643064076	HC_G	Small nuclear ribonucleoprotein family protein
HORVU4Hr1G089610.2	chr4H	643065153	643069109	HC_G	glycerol-3-phosphate acyltransferase 3
HORVU4Hr1G089620.1	chr4H	643184706	643185401	HC_G	Folylpolyglutamate synthase
HORVU4Hr1G089630.1	chr4H	643221126	643222775	LC_u	undescribed protein
HORVU4Hr1G089640.1	chr4H	643365019	643366386	LC_u	undescribed protein
HORVU4Hr1G089650.1	chr4H	643371175	643371873	LC_TE	Retrotransposon protein, putative, Ty1-copia subclass
HORVU4Hr1G089660.1	chr4H	643378290	643379142	HC_G	NAC domain containing protein 32
HORVU4Hr1G089670.1	chr4H	643380058	643381950	HC_G	Galactosyl transferase GMA12/MNN10 family protein
HORVU4Hr1G089680.1	chr4H	643396960	643397346	LC_u	undescribed protein
HORVU4Hr1G089690.3	chr4H	643401272	643403295	HC_G	FLOWERING LOCUS T protein, putative
HORVU4Hr1G089700.1	chr4H	643406292	643406675	LC_U	unknown function
HORVU4Hr1G089710.1	chr4H	643432434	643433091	HC_U	Chromosome 3B, genomic scaffold, cultivar Chinese Spring
HORVU4Hr1G089720.1	chr4H	643438068	643441387	HC_G	polyubiquitin 10
HORVU4Hr1G089730.5	chr4H	643447233	643450680	HC_G	DNA (cytosine-5)-methyltransferase DRM2
HORVU4Hr1G089740.1	chr4H	643469531	643471438	HC_G	unknown function
HORVU4Hr1G089750.1	chr4H	643496721	643497628	HC_G	nicotianamine synthase 3
HORVU4Hr1G089750.1	chr4H	643496721	643497628	HC_G	nicotianamine synthase 3
HORVU4Hr1G089760.1	chr4H	643505736	643506752	HC_G	rRNA N-glycosidase
HORVU4Hr1G089770.1	chr4H	643510944	643513556	HC_G	unknown function
HORVU4Hr1G089780.1	chr4H	643514792	643515901	HC_G	rRNA N-glycosidase
HORVU4Hr1G089790.1	chr4H	643531658	643532317	LC_U	unknown function
HORVU4Hr1G089800.1	chr4H	643539316	643553308	LC_u	undescribed protein
HORVU4Hr1G089810.1	chr4H	643554452	643554697	LC_u	undescribed protein
HORVU4Hr1G089820.7	chr4H	643555408	643563271	HC_G	THO complex subunit 1
HORVU4Hr1G089830.2	chr4H	643624525	643625498	HC_G	unknown function
HORVU4Hr1G089840.1	chr4H	643628611	643629033	LC_U	unknown function
HORVU4Hr1G089850.2	chr4H	643641394	643644339	HC_G	rRNA N-glycosidase
HORVU4Hr1G089860.1	chr4H	643645935	643646389	LC_U	unknown function
HORVU4Hr1G089870.1	chr4H	643649672	643650337	HC_G	nicotianamine synthase 4
HORVU4Hr1G089880.1	chr4H	643667668	643670890	HC_G	Embryogenesis transmembrane protein-like
HORVU4Hr1G089890.1	chr4H	643676698	643680809	HC_G	Embryogenesis transmembrane protein-like
HORVU4Hr1G089900.1	chr4H	643698720	643699836	HC_G	HXXXD-type acyl-transferase family protein
HORVU4Hr1G089910.8	chr4H	643754944	643757160	HC_G	Peptidoglycan-binding LysM domain-containing protein
HORVU4Hr1G089920.1	chr4H	643756201	643756656	LC_u	undescribed protein
HORVU4Hr1G089930.1	chr4H	643802641	643803933	HC_G	Dirigent, putative, expressed
HORVU4Hr1G089940.1	chr4H	643849687	643850352	LC_u	undescribed protein
HORVU4Hr1G089950.2	chr4H	644014518	644014748	HC_TE?	Beta-fructofuranosidase, soluble isoenzyme I
HORVU4Hr1G089960.1	chr4H	644025240	644025680	LC_U	unknown function
HORVU4Hr1G089970.1	chr4H	644027463	644027603	LC_TE	HAT family dimerisation domain containing protein, expressed
HORVU4Hr1G089980.1	chr4H	644027616	644029495	LC_TE	TTF-type zinc finger protein with HAT dimerisation domain
HORVU4Hr1G089990.4	chr4H	644043699	644046293	HC_G	Protein WEAK CHLOROPLAST MOVEMENT UNDER BLUE LIGHT 1
HORVU4Hr1G090000.4	chr4H	644046935	644048843	LC_U	unknown protein; BEST Arabidopsis thaliana protein match is: unknown protein .
HORVU4Hr1G090010.1	chr4H	644327130	644327811	LC_u	undescribed protein
HORVU4Hr1G090020.2	chr4H	644335686	644338588	HC_G	Leucine-rich repeat receptor-like protein kinase family protein
HORVU4Hr1G090030.3	chr4H	644342602	644351407	HC_G	Homeobox-leucine zipper protein HOX10
HORVU4Hr1G090040.1	chr4H	644352889	644353678	LC_U	unknown function
HORVU4Hr1G090050.3	chr4H	644380174	644381317	HC_G	Peroxidase superfamily protein
HORVU4Hr1G090060.1	chr4H	644390902	644391988	LC_U	unknown function
HORVU4Hr1G090070.1	chr4H	644399260	644399972	HC_u	undescribed protein
HORVU4Hr1G090080.1	chr4H	644409589	644417798	HC_G	Malate dehydrogenase
HORVU4Hr1G090090.4	chr4H	644434690	644435863	HC_G	Heat stress transcription factor C-2a
HORVU4Hr1G090100.1	chr4H	644442321	644443454	LC_u	undescribed protein
HORVU4Hr1G090110.5	chr4H	644449280	644450579	HC_G	Nascent polypeptide-associated complex subunit beta
HORVU4Hr1G090120.1	chr4H	644475545	644476628	HC_G	germin-like protein 9
HORVU4Hr1G090130.1	chr4H	644480922	644481931	HC_G	germin-like protein 2
HORVU4Hr1G090140.1	chr4H	644484458	644485142	HC_G	germin-like protein 9
HORVU4Hr1G090150.1	chr4H	644506183	644508490	HC_G	peptidyl-prolyl cis-trans isomerases
HORVU4Hr1G090160.1	chr4H	644508965	644513417	HC_G	DNA repair endonuclease UVH1
HORVU4Hr1G090180.1	chr4H	644543466	644543732	LC_u	undescribed protein
HORVU4Hr1G090190.4	chr4H	644547127	644548791	HC_G	germin-like protein 2
HORVU4Hr1G090170.17	chr4H	644551948	644565388	HC_G	tRNA/rRNA methyltransferase (SpoU) family protein
HORVU4Hr1G090200.1	chr4H	644566417	644566659	LC_u	undescribed protein
HORVU4Hr1G090210.1	chr4H	644566855	644571558	HC_G	DNA repair endonuclease UVH1
HORVU4Hr1G090220.1	chr4H	644572117	644574424	HC_G	Peptidyl-prolyl cis-trans isomerase-like 3

## Sheet: Supplementary Data 3
Supplementary Data 3: H. spontaneum and H. vulgare landrace HvHKT1;5 genotypic data.
Germplasm	L189P	NCBI ref	Q18H	F26S	H29R	S56N	E102Q	K130N	P133Q	R166H	L189P	V223I	G285C	V308M	V310G	A379T	L382Q	Q402H	K403M	I416V	V436I	N438S	T463A	R481M	Q482E	V490L	H502Y	R508T	V510L
			G54T	T77C	A86G	G170A	G304C	A393T	C401A	G498A	T567C	G670A	G854T	G923A	T920G	G1136A	T1145A	G1206C	A1208T	A1248G	G1306A	A1404G	A1384G	A1439T	G1441C	G1465C	C1501T	C1520G	G1525C
H. spontaneum	P	MT334696	G	T	A	A	G	A	C	G	C	A	G	G	T	A	T	C	A	G	G	G	A	G	G	G	C	G	G
H. spontaneum	L	MT334697	.	C	.	G	C	.	.	.	T	.	.	.	.	.	.	.	.	A	.	A	G	.	.	.	.	.	.
H. spontaneum	L	MT334698	.	C	.	.	.	.	.	.	T	.	.	.	.	.	.	G	.	A	.	A	G	.	.	.	.	.	.
H. spontaneum	L	MT334699	.	C	.	G	C	.	.	.	T	.	.	.	.	.	A	.	.	A	.	.	G	.	.	C	.	.	C
H. spontaneum	L	MT334700	.	C	.	G	C	.	.	.	T	.	.	.	.	.	A	.	.	A	.	A	G	.	.	.	.	.	.
H. spontaneum	L	MT334701	.	C	.	G	C	.	.	.	T	.	.	.	.	.	A	.	.	A	.	A	G	.	.	.	.	.	.
H. spontaneum	L	MT334702	.	C	.	G	C	.	.	.	T	.	.	.	.	.	A	.	.	A	.	A	G	.	.	.	.	.	.
H. spontaneum	L	MT334703	.	C	.	G	C	.	.	.	T	.	.	.	.	.	A	.	.	A	.	A	G	.	.	.	.	.	.
H. spontaneum	L	MT334704	.	C	.	G	C	.	.	.	T	.	.	.	.	.	.	.	T	A	.	.	G	.	.	.	.	C	.
H. spontaneum	L	MT334705	.	C	.	G	C	.	.	.	T	.	.	.	.	.	.	.	T	A	.	.	G	.	.	.	.	C	.
H. spontaneum	L	MT334706	.	C	.	G	C	.	.	.	T	.	.	.	.	.	.	.	T	A	.	.	G	.	.	.	.	C	.
H. spontaneum	L	MT334707	.	C	.	G	C	.	.	.	T	.	.	.	.	.	.	.	T	A	.	.	G	.	.	.	.	C	.
H. spontaneum	L	MT334708	.	C	.	G	C	.	.	.	T	.	.	.	.	.	.	.	.	A	.	.	G	.	.	.	T	.	C
H. spontaneum	L	MT334709	.	C	.	G	C	.	.	.	T	.	.	.	.	.	.	.	.	A	A	.	G	.	.	.	.	C	.
H. spontaneum	L	MT334710	.	C	.	G	C	.	.	.	T	.	.	.	.	.	.	.	.	A	.	A	G	.	.	.	.	.	.
H. spontaneum	L	MT334711	.	C	.	G	C	.	.	.	T	.	.	.	.	.	.	.	.	A	.	A	G	.	.	.	.	.	.
H. spontaneum	L	MT334712	.	C	.	G	C	.	.	.	T	.	.	.	.	.	.	.	.	A	.	A	G	.	.	.	.	.	.
H. spontaneum	L	MT334713	.	C	.	G	C	.	.	.	T	.	.	.	.	.	.	.	.	A	.	A	G	.	.	.	.	.	.
H. spontaneum	L	MT334714	.	C	.	G	C	.	.	.	T	.	.	.	.	.	.	.	.	A	.	A	G	.	.	.	.	.	.
H. spontaneum	L	MT334715	.	C	.	G	C	.	.	.	T	.	.	.	.	.	.	.	.	A	.	A	G	.	.	.	.	.	.
H. spontaneum	L	MT334716	.	C	.	G	C	.	.	.	T	.	.	.	.	.	.	.	.	A	.	A	G	.	.	.	.	.	.
H. spontaneum	L	MT334717	.	C	.	G	C	.	.	.	T	.	.	.	.	.	.	.	.	A	.	A	G	.	.	.	.	.	.
H. spontaneum	L	MT334718	.	C	.	G	C	.	.	.	T	.	.	.	.	.	.	.	.	A	.	A	G	.	.	.	.	.	.
H. spontaneum	L	MT334719	.	C	.	G	C	.	.	.	T	.	.	.	.	.	.	.	.	A	.	A	G	.	.	.	.	.	.
H. spontaneum	L	MT334720	.	C	.	G	C	.	.	.	T	.	.	.	.	.	.	.	.	A	.	A	G	.	.	.	.	.	.
H. spontaneum	L	MT334721	.	C	.	G	C	.	.	.	T	.	.	.	.	.	.	.	.	A	.	A	G	.	.	.	.	.	.
H. spontaneum	L	MT334722	.	C	.	G	C	.	.	.	T	.	.	.	.	.	.	.	.	A	.	A	G	.	.	.	.	.	.
H. spontaneum	L	MT334723	.	C	.	G	C	.	.	.	T	.	.	.	.	.	.	.	.	A	.	A	G	.	.	.	.	.	.
H. spontaneum	L	MT334724	.	C	.	G	C	.	.	.	T	G	.	.	.	.	.	.	.	A	.	A	G	.	.	.	.	.	.
H. spontaneum	L	MT334725	.	C	.	G	C	T	.	.	T	G	.	.	.	G	.	G	.	A	.	A	G	.	.	.	.	.	.
H. spontaneum	L	MT334726	.	C	.	G	C	T	.	.	T	G	.	.	.	G	.	G	.	A	.	A	G	.	.	.	.	.	.
H. spontaneum	L	MT334727	.	C	.	G	C	T	.	.	T	G	.	.	.	G	.	G	.	A	.	A	G	.	.	.	T	.	C
H. spontaneum	L	MT334728	.	C	.	G	C	T	.	.	T	G	T	.	.	G	.	G	.	A	.	A	G	.	.	.	T	.	C
H. spontaneum	L	MT334729	.	C	.	G	C	T	.	.	T	G	T	.	.	G	.	G	.	A	.	A	G	.	.	.	T	.	C
H. spontaneum	L	MT334730	.	C	.	G	.	.	.	.	T	.	.	.	G	.	A	.	.	A	.	A	G	.	.	.	.	.	.
H. spontaneum	L	MT334731	.	C	.	G	.	.	.	.	T	.	.	.	.	.	A	.	.	A	.	A	G	.	.	.	.	.	.
H. spontaneum	L	MT334732	.	C	.	G	.	.	.	.	T	.	.	.	.	.	A	.	.	A	.	A	G	.	.	.	.	.	.
H. spontaneum	L	MT334733	.	C	.	G	.	.	.	.	T	.	.	.	.	.	A	.	.	A	.	A	G	.	.	.	.	.	.
H. spontaneum	L	MT334734	.	C	.	G	.	.	.	.	T	.	.	.	.	.	A	.	.	A	.	A	G	.	.	.	.	.	.
H. spontaneum	L	MT334735	.	C	.	G	.	.	.	.	T	.	.	.	.	.	A	.	.	A	.	A	G	.	.	.	.	.	.
H. spontaneum	L	MT334736	.	C	.	G	.	.	.	.	T	.	.	.	.	.	.	.	.	A	.	A	G	.	.	.	.	.	.
H. spontaneum	L	MT334737	.	C	.	G	.	.	.	.	T	.	.	.	.	.	.	.	.	A	.	A	G	.	.	.	.	.	.
H. spontaneum	L	MT334738	.	C	.	G	.	.	.	.	T	.	.	.	.	.	.	.	.	A	.	A	G	.	.	.	.	.	.
H. spontaneum	L	MT334739	.	C	.	G	.	.	.	.	T	.	.	.	.	.	.	.	.	A	.	.	G	.	.	.	T	.	C
H. spontaneum	L	MT334740	.	C	.	G	.	.	.	.	T	.	.	A	.	.	.	.	.	A	.	.	G	.	.	.	T	.	C
H. spontaneum	L	MT334741	.	C	.	G	.	.	.	.	T	.	.	A	.	.	.	.	.	A	.	.	G	.	.	.	T	.	C
H. spontaneum	L	MT334742	.	C	.	G	.	.	.	.	T	.	.	.	.	.	.	.	.	A	.	A	G	.	.	.	T	.	C
H. spontaneum	L	MT334743	.	C	.	G	.	.	.	.	T	.	.	.	.	.	.	.	.	A	.	A	G	.	.	.	.	.	.
H. spontaneum	L	MT334744	.	C	.	G	.	.	.	.	T	.	.	.	.	.	.	.	.	A	.	A	G	.	.	.	.	.	.
H. spontaneum	L	MT334745	.	C	.	G	.	.	.	.	T	.	.	.	.	.	.	.	.	A	.	A	G	.	.	.	.	.	.
H. spontaneum	L	MT334746	.	C	.	G	.	.	.	.	T	.	.	.	.	.	.	.	.	A	.	A	G	.	.	.	.	.	.
H. spontaneum	L	MT334747	.	C	.	G	.	.	.	.	T	.	.	.	.	.	.	.	.	A	.	A	G	.	.	.	.	.	.
H. spontaneum	L	MT334748	.	C	.	G	.	.	.	.	T	.	.	.	.	.	.	.	.	A	.	A	G	.	.	.	.	.	.
H. spontaneum	L	MT334749	.	C	.	G	.	.	.	.	T	.	.	.	.	.	.	.	.	A	.	A	G	.	.	.	.	.	.
H. spontaneum	L	MT334750	.	C	.	G	.	.	.	.	T	.	.	.	.	.	.	.	.	A	.	A	G	.	.	.	.	.	.
H. spontaneum	L	MT334751	.	C	.	G	.	.	.	.	T	.	.	.	.	.	.	.	.	A	.	A	G	.	.	.	.	.	.
H. spontaneum	L	MT334752	.	C	.	G	.	.	.	.	T	.	.	.	.	.	.	.	.	A	.	A	G	.	.	.	.	.	.
H. spontaneum	L	MT334753	.	C	.	G	.	.	.	.	T	.	.	.	.	.	.	.	.	A	.	A	G	.	.	.	.	.	.
H. spontaneum	L	MT334754	.	C	.	G	.	.	.	.	T	.	.	.	.	.	.	.	.	A	.	A	G	.	.	.	.	.	.
H. spontaneum	L	MT334755	.	C	.	G	.	.	.	.	T	.	.	.	.	.	.	.	.	A	.	A	G	.	.	.	.	.	.
H. spontaneum	L	MT334756	.	C	.	G	.	.	.	.	T	.	.	.	.	.	.	.	.	A	.	A	G	.	.	.	.	.	.
H. spontaneum	L	MT334757	.	C	.	G	.	.	.	.	T	.	.	.	.	.	.	.	.	A	.	A	G	.	.	.	.	.	.
H. spontaneum	L	MT334758	.	C	.	G	.	.	.	.	T	.	.	.	.	.	.	.	T	A	.	.	G	.	.	.	.	.	.
H. spontaneum	L	MT334759	.	C	.	G	.	.	.	.	T	.	.	.	.	.	.	.	T	A	.	.	G	.	.	.	.	C	.
H. spontaneum	L	MT334760	.	C	.	G	.	.	.	.	T	.	.	.	.	.	.	.	T	A	.	.	G	.	.	.	.	C	.
H. spontaneum	L	MT334761	.	C	.	G	.	.	.	.	T	.	.	.	.	.	.	.	T	A	.	.	G	.	.	.	.	C	.
H. spontaneum	L	MT334762	.	C	.	G	.	.	.	.	T	.	.	.	.	.	.	.	T	A	.	.	G	.	.	.	.	C	.
H. spontaneum	L	MT334763	.	C	.	G	.	.	.	.	T	.	.	.	.	.	.	.	T	A	.	.	G	.	.	.	.	C	.
H. spontaneum	L	MT334764	.	C	.	G	.	.	.	.	T	.	.	.	.	.	.	.	T	A	.	.	G	.	.	.	.	C	.
H. spontaneum	L	MT334765	.	C	.	G	.	.	.	.	T	.	.	.	.	.	.	.	T	A	.	.	G	.	.	.	.	C	.
H. spontaneum	L	MT334766	.	C	.	G	.	.	.	.	T	.	.	.	.	.	.	.	T	A	.	.	G	.	.	.	.	C	.
H. spontaneum	L	MT334767	.	C	.	G	.	.	.	.	T	.	.	.	.	.	.	.	T	A	.	.	G	.	.	.	.	.	.
H. spontaneum	L	MT334768	.	C	.	G	.	T	.	A	T	G	.	.	.	G	.	G	.	A	.	A	G	.	.	.	.	.	.
H. spontaneum	L	MT334769	.	C	.	G	.	T	A	.	T	.	.	.	.	G	.	G	.	A	.	A	G	.	.	.	.	.	.
H. spontaneum	L	MT334770	.	C	.	G	.	T	A	.	T	G	.	.	.	G	.	G	.	A	.	A	G	.	.	.	.	.	.
H. spontaneum	L	MT334771	.	C	.	G	.	.	.	.	T	.	.	.	.	G	.	G	.	A	.	A	G	.	.	.	.	.	.
H. spontaneum	L	MT334772	.	C	.	G	.	.	.	.	T	.	.	.	.	G	.	G	.	A	.	A	G	T	C	.	.	.	.
H. spontaneum	L	MT334773	.	C	G	G	.	.	.	.	T	.	.	.	.	.	A	.	.	A	.	A	G	.	.	.	.	.	.
H. spontaneum	L	MT334774	.	C	G	G	.	.	.	.	T	.	.	.	.	.	A	.	.	A	.	A	G	.	.	.	.	.	.
H. spontaneum	L	MT334775	T	C	.	G	.	.	.	.	T	.	.	.	.	G	.	G	.	A	.	A	G	.	.	.	.	C	.
H. vulgare landrace	P	n/a
H. vulgare landrace	P	n/a
H. vulgare landrace	P	n/a
H. vulgare landrace	P	n/a
H. vulgare landrace	P	n/a
H. vulgare landrace	P	n/a
H. vulgare landrace	P	n/a
H. vulgare landrace	L	n/a
H. vulgare landrace	L	n/a
H. vulgare landrace	L	n/a
H. vulgare landrace	L	n/a
H. vulgare landrace	L	n/a
H. vulgare landrace	L	n/a
H. vulgare landrace	L	n/a
H. vulgare landrace	L	n/a
H. vulgare landrace	L	n/a
H. vulgare landrace	L	n/a
H. vulgare landrace	L	n/a
H. vulgare landrace	L	n/a
H. vulgare landrace	L	n/a
H. vulgare landrace	L	n/a
H. vulgare landrace	L	n/a
H. vulgare landrace	L	n/a
H. vulgare landrace	L	n/a
H. vulgare landrace	L	n/a
H. vulgare landrace	L	n/a
H. vulgare landrace	L	n/a
H. vulgare landrace	L	n/a
H. vulgare landrace	L	n/a
H. vulgare landrace	L	n/a
H. vulgare landrace	L	n/a
H. vulgare landrace	L	n/a
H. vulgare landrace	L	n/a
H. vulgare landrace	L	n/a
H. vulgare landrace	L	n/a
H. vulgare landrace	L	n/a
H. vulgare landrace	L	n/a
H. vulgare landrace	L	n/a
H. vulgare landrace	L	n/a
H. vulgare landrace	L	n/a
H. vulgare landrace	L	n/a
H. vulgare landrace	L	n/a
H. vulgare landrace	L	n/a
H. vulgare landrace	L	n/a
H. vulgare landrace	L	n/a
H. vulgare landrace	L	n/a
H. vulgare landrace	L	n/a
H. vulgare landrace	L	n/a
H. vulgare landrace	L	n/a
H. vulgare landrace	L	n/a
H. vulgare landrace	L	n/a
H. vulgare landrace	L	n/a
H. vulgare landrace	L	n/a
H. vulgare landrace	L	n/a
H. vulgare landrace	L	n/a
H. vulgare landrace	L	n/a
H. vulgare landrace	L	n/a
H. vulgare landrace	L	n/a
H. vulgare landrace	L	n/a
H. vulgare landrace	L	n/a
H. vulgare landrace	L	n/a
H. vulgare landrace	L	n/a
H. vulgare landrace	L	n/a
H. vulgare landrace	L	n/a
H. vulgare landrace	L	n/a
H. vulgare landrace	L	n/a
H. vulgare landrace	L	n/a
H. vulgare landrace	L	n/a
H. vulgare landrace	L	n/a
H. vulgare landrace	L	n/a
H. vulgare landrace	L	n/a
H. vulgare landrace	L	n/a
H. vulgare landrace	L	n/a
H. vulgare landrace	L	n/a
H. vulgare landrace	L	n/a
H. vulgare landrace	L	n/a
H. vulgare landrace	L	n/a
H. vulgare landrace	L	n/a
H. vulgare landrace	L	n/a
H. vulgare landrace	L	n/a
H. vulgare landrace	L	n/a
H. vulgare landrace	L	n/a
H. vulgare landrace	L	n/a
H. vulgare landrace	L	n/a
H. vulgare landrace	L	n/a
H. vulgare landrace	L	n/a
H. vulgare landrace	L	n/a
H. vulgare landrace	L	n/a
H. vulgare landrace	L	n/a
H. vulgare landrace	L	n/a
H. vulgare landrace	L	n/a
H. vulgare landrace	L	n/a
H. vulgare landrace	L	n/a
H. vulgare landrace	L	n/a
H. vulgare landrace	L	n/a
H. vulgare landrace	L	n/a
H. vulgare landrace	L	n/a
H. vulgare landrace	L	n/a
H. vulgare landrace	L	n/a
H. vulgare landrace	L	n/a
H. vulgare landrace	L	n/a
H. vulgare landrace	L	n/a
H. vulgare landrace	L	n/a
H. vulgare landrace	L	n/a
H. vulgare landrace	L	n/a
H. vulgare landrace	L	n/a
H. vulgare landrace	L	n/a
H. vulgare landrace	L	n/a
H. vulgare landrace	L	n/a
H. vulgare landrace	L	n/a
H. vulgare landrace	L	n/a
H. vulgare landrace	L	n/a
H. vulgare landrace	L	n/a
H. vulgare landrace	L	n/a
H. vulgare landrace	L	n/a
H. vulgare landrace	L	n/a
H. vulgare landrace	L	n/a
H. vulgare landrace	L	n/a
H. vulgare landrace	L	n/a
H. vulgare landrace	L	n/a
H. vulgare landrace	L	n/a
H. vulgare landrace	L	n/a
H. vulgare landrace	L	n/a
H. vulgare landrace	L	n/a
H. vulgare landrace	L	n/a
H. vulgare landrace	L	n/a
H. vulgare landrace	L	n/a
H. vulgare landrace	L	n/a
H. vulgare landrace	L	n/a
H. vulgare landrace	L	n/a
H. vulgare landrace	L	n/a
H. vulgare landrace	L	n/a
H. vulgare landrace	L	n/a
H. vulgare landrace	L	n/a
H. vulgare landrace	L	n/a
H. vulgare landrace	L	n/a
H. vulgare landrace	L	n/a
H. vulgare landrace	L	n/a
H. vulgare landrace	L	n/a
H. vulgare landrace	L	n/a
H. vulgare landrace	L	n/a
H. vulgare landrace	L	n/a
H. vulgare landrace	L	n/a
H. vulgare landrace	L	n/a
H. vulgare landrace	L	n/a
H. vulgare landrace	L	n/a
H. vulgare landrace	L	n/a
H. vulgare landrace	L	n/a
H. vulgare landrace	L	n/a
H. vulgare landrace	L	n/a
H. vulgare landrace	L	n/a
H. vulgare landrace	L	n/a
H. vulgare landrace	L	n/a
H. vulgare landrace	L	n/a
H. vulgare landrace	L	n/a
H. vulgare landrace	L	n/a
H. vulgare landrace	L	n/a
H. vulgare landrace	L	n/a
H. vulgare landrace	L	n/a
H. vulgare landrace	L	n/a
H. vulgare landrace	L	n/a
H. vulgare landrace	L	n/a
H. vulgare landrace	L	n/a
H. vulgare landrace	L	n/a
H. vulgare landrace	L	n/a
H. vulgare landrace	L	n/a
H. vulgare landrace	L	n/a
H. vulgare landrace	L	n/a
H. vulgare landrace	L	n/a
H. vulgare landrace	L	n/a
H. vulgare landrace	L	n/a
H. vulgare landrace	L	n/a
H. vulgare landrace	L	n/a
H. vulgare landrace	L	n/a
H. vulgare landrace	L	n/a
H. vulgare landrace	L	n/a
H. vulgare landrace	L	n/a
H. vulgare landrace	L	n/a
H. vulgare landrace	L	n/a
H. vulgare landrace	L	n/a
H. vulgare landrace	L	n/a
H. vulgare landrace	L	n/a
H. vulgare landrace	L	n/a
H. vulgare landrace	L	n/a

## Sheet: Supplementary Data 4
Supplementary Data 4: Primers used for sanger sequencing, qPCR and In-situs
Application	Name	Sequence	Size	Ta (oC)
Sanger sequencing	HvHKT1;5_1F	AGCCACTTGTCAGTCGTAGC	899	55
	HvHKT1;5_1R	CTGGTCCTTGAACCCTTGCT
	HvHKT1;5_3F	CCTGATCTTCACGTCGGTGT	859	55
	HvHKT1;5_3R	CCTCGAGTTGACCGACATGA
	HvHKT1;5_5F	CTCCTCGGAAACACGCTCTT	869	55
	HvHKT1;5_5R	TTCCCTTCCCTGCTCCACTT
	HvHKT1;5_7F	GCACAAGCTTCTCATGTCGC	682	55
	HvHKT1;5_7R	GAGCCCGCTTACCTTCTCTC
qPCR	HvHKT1;5_Q_2F	GCAGATCTCCGATGACCCAC	175	65
	HvHKT1;5_Q_2R	TGAGCCTGCCGTAGAACATG
In-situ	Insitu_HvHKT1;5_F	TGGTCATGATGTACCTACCA
	Insitu_HvHKT1;5_R	GTACGCACTGATAACCTCGA
	Insitu_Hv18s_F	ATGGCTCATTAAATCAGTTAT
	Insitu_Hv18s_R	AATATACGCTATTGGAGCTGG

## Sheet: Supplementary Data 5
Supplementary Data 5: Na+ contents of 5th leaf material from 0mM, 150mM and 250mM NaCl treated plants.
HvHKT1;5 haplotype	Cultivar Name	Treatment	Mean Na (mg/kg)
Na+HAP1	Golden Promise	0 mM NaCl	574.373
Na+HAP2	Viivi	0 mM NaCl	423.328
Na+HAP3	Morex	0 mM NaCl	470.342
Na+HAP1	Golden Promise	150 mM NaCl	3601.41
Na+HAP2	Viivi	150 mM NaCl	3201.87
Na+HAP3	Morex	150 mM NaCl	7677.01
Na+HAP1	Golden Promise	250 mM NaCl	6953.06
Na+HAP2	Viivi	250 mM NaCl	5555.79
Na+HAP3	Morex	250 mM NaCl	11054.3
